# Supplementary material for: Thiocarbazate building blocks enable the construction of azapeptides for rapid development of therapeutic candidates
Source: Nat Commun. 2022 Nov 28;13:7127. doi: 10.1038/s41467-022-34712-9 (PMC9705435; doi:10.1038/s41467-022-34712-9)
Supplement: Supplementary file 3 — Source Data [file 41467_2022_34712_MOESM3_ESM.zip]

Archive with 1 entries (1 files):
- Supplementary Figure 7_report.pdf
